# Supplementary material for: Novel Insights on Human Carbonic Anhydrase Inhibitors Based on Coumalic Acid: Design, Synthesis, Molecular Modeling Investigation, and Biological Studies
Source: Int J Mol Sci. 2022 Jul 19;23(14):7950. doi: 10.3390/ijms23147950 (PMC9324074; doi:10.3390/ijms23147950)
Supplement: Supplementary file 1 [file ijms-23-07950-s001.zip]

Archive with 1 entries (1 files):
- ijms-1746202-supplementary.pdf
